# Supplementary material for: Adverse effects of excessive dietary arachidonic acid on survival, PUFA-derived enzymatic and non-enzymatic oxylipins, stress response in rainbow trout fry
Source: Sci Rep. 2024 May 29;14:12376. doi: 10.1038/s41598-024-63173-x (PMC11137042; doi:10.1038/s41598-024-63173-x)
Supplement: Supplementary file 2 — Supplementary Information 1. [file 41598_2024_63173_MOESM2_ESM.xlsx]

## Sheet: Feuil1
FA Diet	AA-0.6	AA-1.1	AA-2.5
Saturated FA
C12:0	0.08	0.09	0.09
C14:0	3.81	3.79	3.88
C15:0	0.25	0.20	0.21
C16:0	14.46	14.46	14.39
C17:0	0.27	0.27	0.28
C18:0	3.34	3.43	3.44
C20:0	0.32	0.34	0.34
C22:0	0.29	0.32	0.39
C24:0	0.14	0.24	0.53
Saturated FA sum	22.97	23.15	23.56
Mono-Unsaturated FA
C14:1	0	0.03	0.06
C15:1	0.06	0.05	0.05
C16:1	4.04	4.02	4.15
C17:1	0.04	0.04	0.04
C18:1	19.00	19.02	18.18
C20:1	2.47	2.43	2.42
C22:1	2.80	2.75	2.76
Mono-Unsaturated FA sum	28.42	28.34	27.66
PUFA (others than n-3 and n-6)
C14 PUFA	0.04	0.04	0.02
C16:2 n-4	0.39	0.39	0.40
C16:3 n-4	0.57	0.57	0.58
C16:4 n-1	0.65	0.66	0.66
C18:2 n-4	0.16	0.15	0.17
C18:3 n-4	0.05	0.03	0.05
C18:4 n-1	0.10	0.10	0.10
PUFA n-6
C18:2 n-6	25.22	24.90	23.27
C18:3 n-6	0.03	0.17	0.14
C20:2 n-6	0.14	0.14	0.15
C20:3 n-6	0.06	0.14	0.29
C20:4 n-6	0.62	1.06	2.48
C22:2 n-6	0.09	0.08	0.10
C22:4 n-6	0.07	0.05	0.07
C22:5 n-6	0.37	0.37	0.37
PUFA n-6 sum	26.60	26.92	26.86
PUFA n-3
C16:4 n-3	0.13	0.14	0.13
C18:3 n-3	0.92	0.89	0.90
C18:4 n-3	1.08	1.07	1.09
C20:3 n-3	0.07	0.06	0.06
C20:4 n-3	0.34	0.35	0.36
C20:5 n-3	6.61	6.58	6.75
C21:5 n-3	0.29	0.29	0.30
C22:4 n-3	0.02	0.03	0.02
C22:5 n-3	0.88	0.87	0.87
C22:6 n-3	7.53	7.43	7.54
PUFA n-3 sum	15.73	15.61	15.89
Saturated FA/PUFA	0.49	0.50	0.50
n-3/n-6	0.67	0.66	0.67
FA Sum	97.79	98.04	98.06
Index Insat	183.48	184.27	188.20
