# Supplementary material for: Adverse effects of excessive dietary arachidonic acid on survival, PUFA-derived enzymatic and non-enzymatic oxylipins, stress response in rainbow trout fry
Source: Sci Rep. 2024 May 29;14:12376. doi: 10.1038/s41598-024-63173-x (PMC11137042; doi:10.1038/s41598-024-63173-x)
Supplement: Supplementary file 3 — Supplementary Information 2. [file 41598_2024_63173_MOESM3_ESM.xlsx]

## Sheet: Feuil1
FA Diet	AA-0.6	AA-1.1	AA-2.5
Saturated FA
C12:0	0.06 ± 0.00	0.06 ± 0.00	0.06 ± 0.00
C14:0	3.15 ± 0.05	3.16 ± 0.06	3.21 ± 0.05
C15:0	0.34 ± 0.01	0.36 ± 0.04	0.34 ± 0.03
C16:0	17.00 ± 0.13	17.30 ± 0.46	17.45 ± 0.50
C17:0	0.25 ± 0.01	0.25 ± 0.01	0.25 ± 0.01
C18:0	3.74 ± 0.09	3.73 ± 0.08	3.76 ± 0.07
C20:0	0.19 ± 0.00	0.19 ± 0.01	0.20 ± 0.00
C22:0	0.12 ± 0.01	0.13 ± 0.01	0.15 ± 0.01
C24:0	0.05 ± 0.01	0.09 ± 0.01	0.16 ± 0.01
Saturated FA sum	24.90 ± 0.17	25.26 ± 0.45	25.59 ± 0.50
Mono-Unsaturated FA
C14:1	0.03 ± 0.00	0.03 ± 0.00	0.03 ± 0.00
C15:1	0.03 ± 0.02	0.02 ± 0.02	0.03 ± 0.02
C16:1	4.98 ± 0.11	5.04 ± 0.14	5.12 ± 0.08
C18:1	20.78 ± 0.28	20.65 ± 0.34	20.46 ± 0.24
C20:1	2.45 ± 0.06	2.40 ± 0.06	2.42 ± 0.09
C22:1	1.82 ± 0.09	1.81 ± 0.11	1.81 ± 0.09
Mono-Unsaturated FA sum	30.09 ± 0.29	29.96 ± 0.43	29.89 ± 0.24
PUFA (others than n-3 and n-6)
C14 PUFA	0.04 ± 0.02	0.05 ± 0.03	0.04 ± 0.02
C16:2 n-4	0.22 ± 0.01	0.22 ± 0.01	0.23 ± 0.01
C16:3 n-4	0.17 ± 0.00	0.16 ± 0.01	0.17 ± 0.01
C16:4 n-1	0.31 ± 0.01	0.30 ± 0.01	0.31 ± 0.01
C18:2 n-4	0.28 ± 0.03	0.25 ± 0.06	0.21 ± 0.03
C18:3 n-6	0.61 ± 0.04	0.57 ± 0.05	0.60 ± 0.05
C18:3 n-4	0.17 ± 0.01	0.17 ± 0.01	0.17 ± 0.01
C18:4 n-1	0.19 ± 0.01	0.19 ± 0.00	0.19 ± 0.00
PUFA n-6
18:2 n-6	19.00 ± 0.18	18.59 ± 0.22	17.77 ± 0.20
20:2 n-6	0.95 ± 0.03	0.93 ± 0.03	0.89 ± 0.02
20:3 n-6	0.64 ± 0.04	0.65 ± 0.03	0.69 ± 0.03
20:4 n-6	0.93 ± 0.04	1.15 ± 0.03	1.84 ± 0.03
22:2 n-6	0.28 ± 0.02	0.31 ± 0.11	0.32 ± 0.07
22:4 n-6	0.09 ± 0.02	0.11 ± 0.02	0.16 ± 0.00
22:5 n-6	0.39 ± 0.01	0.42 ± 0.02	0.47 ± 0.01
PUFA n-6 sum	22.89 ± 0.15	22.74 ± 0.27	22.75 ± 0.32
PUFA n-3
C16:4 n-3	0.05 ± 0.01	0.05 ± 0.02	0.07 ± 0.02
C18:3 n-3	0.77 ± 0.01	0.76 ± 0.02	0.77 ± 0.01
C18:4 n-3	0.65 ± 0.01	0.64 ± 0.01	0.66 ± 0.01
C20:3 n-3	0.09 ± 0.00	0.09 ± 0.00	0.09 ± 0.00
C20:4 n-3	0.40 ± 0.02	0.37 ± 0.01	0.29 ± 0.10
C20:5 n-3	3.06 ± 0.04	3.02 ± 0.10	3.08 ± 0.21
C21:5 n-3	0.24 ± 0.00	0.27 ± 0.07	0.25 ± 0.01
C22:5 n-3	0.98 ± 0.03	0.97 ± 0.04	0.99 ± 0.04
C22:6 n-3	11.45 ± 0.14	11.44 ± 0.21	11.34 ± 0.19
PUFA n-3 sum	16.21 ± 0.16	16.15 ± 0.32	16.05 ± 0.30
Saturated FA/PUFA	0.59 ± 0.00	0.61 ± 0.02	0.62 ± 0.02
n-3/n-6	0.77 ± 0.01	0.77 ± 0.01	0.77 ± 0.01
FA Sum	96.94 ± 0.41	96.90 ± 0.40	97.08 ± 0.30
Index Insat	181.49 ± 0.99	181.10 ± 2.04	182.40 ± 2.14
