# Supplementary material for: Adverse effects of excessive dietary arachidonic acid on survival, PUFA-derived enzymatic and non-enzymatic oxylipins, stress response in rainbow trout fry
Source: Sci Rep. 2024 May 29;14:12376. doi: 10.1038/s41598-024-63173-x (PMC11137042; doi:10.1038/s41598-024-63173-x)
Supplement: Supplementary file 4 — Supplementary Information 3. [file 41598_2024_63173_MOESM4_ESM.xlsx]

## Sheet: Feuil1
Genes	Abbreviation	Forward primer	Reverse primer
Fatty acid desaturase 2	fads2	GGCAGTATTTGGAGAGATGCG	AGTTGTTCTGGCTGATAGAGTGT
Fatty acid desaturase 6	fads6	AAGGAAGGTGAGAACCGTCG	TCCTGAACACAAAGGGTCCG
Elongation of very long chain fatty acids protein 5	elovl5	CTCTACAATCTGGCCCTCACTC	TTGGTATCTGTTTCTCCCGCA
Elongation of very long chain fatty acids protein 2	elovl2	GTCTGCAATCGTCGTCCCTT	GGCGACTGGACTTGATGGATT
